# Supplementary material for: Evaluation of Polyphenolic Compounds Common in Greek Medicinal Plants for Their Antioxidant Effects and Antiviral Activity Against Dengue and Yellow Fever Viruses
Source: Antioxidants (Basel). 2025 Sep 10;14(9):1103. doi: 10.3390/antiox14091103 (PMC12466706; doi:10.3390/antiox14091103)
Supplement: Supplementary file 1 [file antioxidants-14-01103-s001.zip]

Archive with 1 entries (1 files):
- antioxidants-3787853-supplementary.pdf
